# Supplementary material for: Effectiveness of and Inequalities in COVID-19 Epidemic Control Strategies in Hungary: A Nationwide Cross-Sectional Study
Source: Healthcare (Basel). 2023 Apr 25;11(9):1220. doi: 10.3390/healthcare11091220 (PMC10178097; doi:10.3390/healthcare11091220)
Supplement: Supplementary file 1 [file healthcare-11-01220-s001.zip]

Archive with 1 entries (1 files):
- healthcare-2332497-supplementary.pdf
